# Supplementary material for: Missing Data Gap Imputation Methods in Electroencephalogram (EEG) Signals: A Systematic Scoping Review
Source: Sensors (Basel). 2026 Apr 15;26(8):2431. doi: 10.3390/s26082431 (PMC13119862; doi:10.3390/s26082431)
Supplement: Supplementary file 1 [file sensors-26-02431-s001.zip]

Archive with 1 entries (1 files):
- sensors-4237632-supplementary.pdf
